# Supplementary material for: Trends in Dietary Nutrients by Demographic Characteristics and BMI among US Adults, 2003–2016
Source: Nutrients. 2019 Nov 1;11(11):2617. doi: 10.3390/nu11112617 (PMC6893675; doi:10.3390/nu11112617)
Supplement: Supplementary file 1 [file nutrients-11-02617-s001.zip]

Archive with 4 entries (3 files):
- Supplementary File/
- Supplementary File/Figure S1.tif
- Supplementary File/FigureS2.tif
- Supplementary File/Supplementary Materials.doc
